# Supplementary material for: Harmonising topographic & remotely sensed datasets, a reference dataset for shoreline and beach change analysis
Source: Sci Data. 2019 Apr 26;6:42. doi: 10.1038/s41597-019-0044-3 (PMC6486598; doi:10.1038/s41597-019-0044-3)
Supplement: Supplementary file 1 — Download metadata file [file 41597_2019_44_MOESM1_ESM.zip]

Archive with 3 entries (3 files):
- s_Pollard702B_study.txt
- a_Pollard702B_assay.txt
- i_Investigation.txt
