# Supplementary material for: Harmonising topographic & remotely sensed datasets, a reference dataset for shoreline and beach change analysis
Source: Sci Data. 2019 Apr 26;6:42. doi: 10.1038/s41597-019-0044-3 (PMC6486598; doi:10.1038/s41597-019-0044-3)
Supplement: Supplementary file 1 — Download metadata file [file 41597_2019_44_MOESM1_ESM.zip › s_Pollard702B_study.txt]

Source Name	Comment[dataset type]	Characteristics[geographical location]	Term Source REF	Term Accession Number	Characteristics[environment type]	Term Source REF	Term Accession Number	Characteristics[latitude]	Unit	Term Source REF	Term Accession Number	Characteristics[longitude]	Unit	Term Source REF	Term Accession Number	Protocol REF	Sample Name	Factor Value[shoreline position]	Factor Value[beach elevation]
Environment Agency Open Survey Data website	Vertical aerial photography	Scolt Head Island	GAZ	GAZ:00442366	sea coast	ENVO	ENVO:00000303	52.982	degree	UO	UO:0000185	0.7067	degree	UO	UO:0000185	Data acquisition	Vertical_aerial
Environment Agency Open Survey Data website	LiDAR digitial elevation model (DEM)	Scolt Head Island	GAZ	GAZ:00442366	sea coast	ENVO	ENVO:00000303	52.982	degree	UO	UO:0000185	0.7067	degree	UO	UO:0000185	Data acquisition	LiDAR_DEM
Environment Agency Open Survey Data website	LiDAR point cloud	Scolt Head Island	GAZ	GAZ:00442366	sea coast	ENVO	ENVO:00000303	52.982	degree	UO	UO:0000185	0.7067	degree	UO	UO:0000185	Data acquisition	LiDAR_point
Channel Coast Observatory	Cross-shore topography surveys	Scolt Head Island	GAZ	GAZ:00442366	sea coast	ENVO	ENVO:00000303	52.982	degree	UO	UO:0000185	0.7067	degree	UO	UO:0000185	Data acquisition	LiDAR_DOD
