# Supplementary material for: Harmonising topographic & remotely sensed datasets, a reference dataset for shoreline and beach change analysis
Source: Sci Data. 2019 Apr 26;6:42. doi: 10.1038/s41597-019-0044-3 (PMC6486598; doi:10.1038/s41597-019-0044-3)
Supplement: Supplementary file 1 — Download metadata file [file 41597_2019_44_MOESM1_ESM.zip › a_Pollard702B_assay.txt]

Sample Name	Protocol REF	Parameter Value[instrument]	Parameter Value[manufacturer]	Assay Name	Raw Data File	Comment[Data Repository]	Comment[Data Record Accession]	Comment[Data Record URI]
Vertical_aerial	Data transformation	ArcMap 10.6	Esri	AER_YYYY_mos	AER_YYYY_mos	PANGAEA	doi:10.1594/PANGAEA.896248	https://doi.org/10.1594/PANGAEA.896248
Vertical_aerial	Data transformation	ArcMap 10.6	Esri	AER_YYYY_clip	AER_YYYY_clip	PANGAEA	doi:10.1594/PANGAEA.896248	https://doi.org/10.1594/PANGAEA.896248
Vertical_aerial	Data transformation	ArcMap 10.6	Esri	AER_YYYY_geo	AER_YYYY_geo	PANGAEA	doi:10.1594/PANGAEA.896248	https://doi.org/10.1594/PANGAEA.896248
Vertical_aerial	Data transformation	ArcMap 10.6	Esri	AER_YYYY_gr	AER_YYYY_gr	PANGAEA	doi:10.1594/PANGAEA.896248	https://doi.org/10.1594/PANGAEA.896248
Vertical_aerial	Data transformation	ArcMap 10.6	Esri	AER_YYYY_sobhv	AER_YYYY_sobhv	PANGAEA	doi:10.1594/PANGAEA.896248	https://doi.org/10.1594/PANGAEA.896248
Vertical_aerial	Data transformation	ArcMap 10.6	Esri	AER_YYYY_bit25	AER_YYYY_bit25	PANGAEA	doi:10.1594/PANGAEA.896248	https://doi.org/10.1594/PANGAEA.896248
Vertical_aerial	Data transformation	ArcMap 10.6	Esri	AER_YYYY_vectors	AER_YYYY_vectors	PANGAEA	doi:10.1594/PANGAEA.896248	https://doi.org/10.1594/PANGAEA.896248
Vertical_aerial	Data transformation	ArcMap 10.6	Esri	AER_YYYY_sline	AER_YYYY_sline	PANGAEA	doi:10.1594/PANGAEA.896248	https://doi.org/10.1594/PANGAEA.896248
Vertical_aerial	Data transformation	AMBUR	R-forge repository	AER_YYYY_YY_sce	AER_YYYY_YY_sce	PANGAEA	doi:10.1594/PANGAEA.896248	https://doi.org/10.1594/PANGAEA.896248
LiDAR_DEM	Data transformation	ArcMap 10.6	Esri	LID_YYYY_raster	LID_YYYY_raster	PANGAEA	doi:10.1594/PANGAEA.896268	https://doi.org/10.1594/PANGAEA.896268
LiDAR_DEM	Data transformation	ArcMap 10.6	Esri	LID_N014_line	LID_N014_line	PANGAEA	doi:10.1594/PANGAEA.896268	https://doi.org/10.1594/PANGAEA.896268
LiDAR_DEM	Data transformation	ArcMap 10.6	Esri	LID_YYYY_N014s _prof	LID_YYYY_N014s _prof	PANGAEA	doi:10.1594/PANGAEA.896268	https://doi.org/10.1594/PANGAEA.896268
LiDAR_point	Data transformation	LasZip	LasZip	LID_YYYY_LAS	LID_YYYY_LAS	PANGAEA	doi:10.1594/PANGAEA.896267	https://doi.org/10.1594/PANGAEA.896267
LiDAR_point	Data transformation	ArcMap 10.6	Esri	LID_YYYY_raster	LID_YYYY_raster	PANGAEA	doi:10.1594/PANGAEA.896267	https://doi.org/10.1594/PANGAEA.896267
LiDAR_point	Data transformation	ArcMap 10.6	Esri	MHWS_YYYY	MHWS_YYYY	PANGAEA	doi:10.1594/PANGAEA.896267	https://doi.org/10.1594/PANGAEA.896267
LiDAR_DOD	Data transformation	ArcMap 10.6	Esri	LID_YYYY_raster	LID_YYYY_raster	PANGAEA	doi:10.1594/PANGAEA.896267	https://doi.org/10.1594/PANGAEA.896267
LiDAR_DOD	Data transformation	ArcMap 10.6	Esri	LID_YYYY_YY_roi	LID_YYYY_YY_roi	PANGAEA	doi:10.1594/PANGAEA.896267	https://doi.org/10.1594/PANGAEA.896267
LiDAR_DOD	Data transformation	ArcMap 10.6	Esri	LID_YYYY_YY_dod	LID_YYYY_YY_dod	PANGAEA	doi:10.1594/PANGAEA.896267	https://doi.org/10.1594/PANGAEA.896267
LiDAR_DOD	Data transformation	ArcMap 10.6	Esri	LID_N014_roi	LID_N014_roi	PANGAEA	doi:10.1594/PANGAEA.896267	https://doi.org/10.1594/PANGAEA.896267
LiDAR_DOD	Data transformation	ArcMap 10.6	Esri	LID_YYYY_N014 _raster	LID_YYYY_N014 _raster.tif	PANGAEA	doi:10.1594/PANGAEA.896267	https://doi.org/10.1594/PANGAEA.896267
LiDAR_DOD	Data transformation	ArcMap 10.6	Esri	LID_YYYY_YY _N014_dod	LID_YYYY_YY _N014_dod.tif	PANGAEA	doi:10.1594/PANGAEA.896267	https://doi.org/10.1594/PANGAEA.896267
LiDAR_DOD	Data transformation	ArcMap 10.6	Esri	LID_YYYY _westSHI_prof	LID_YYYY _westSHI_prof.shp	PANGAEA	doi:10.1594/PANGAEA.896267	https://doi.org/10.1594/PANGAEA.896267
Vertical_aerial	Data transformation	Excel	Microsoft	Shoreline_error	Shoreline_error.xlsx	PANGAEA	doi:10.1594/PANGAEA.896269	https://doi.org/10.1594/PANGAEA.896269
LiDAR_DEM	Data transformation	Excel	Microsoft	Shoreline_error	Shoreline_error.xlsx	PANGAEA	doi:10.1594/PANGAEA.896269	https://doi.org/10.1594/PANGAEA.896269
LiDAR_point	Data transformation	Excel	Microsoft	Shoreline_error	Shoreline_error.xlsx	PANGAEA	doi:10.1594/PANGAEA.896269	https://doi.org/10.1594/PANGAEA.896269
LiDAR_DOD	Data transformation	Excel	Microsoft	Shoreline_error	Shoreline_error.xlsx	PANGAEA	doi:10.1594/PANGAEA.896269	https://doi.org/10.1594/PANGAEA.896269
