# Supplementary material for: Harmonising topographic & remotely sensed datasets, a reference dataset for shoreline and beach change analysis
Source: Sci Data. 2019 Apr 26;6:42. doi: 10.1038/s41597-019-0044-3 (PMC6486598; doi:10.1038/s41597-019-0044-3)
Supplement: Supplementary file 1 — Download metadata file [file 41597_2019_44_MOESM1_ESM.zip › i_Investigation.txt]

# Investigation File generated for Scientific Data with Investigation File Authoring Tool version 0.1.0 on 01/04/2019 - This metadata file is CC0
ONTOLOGY SOURCE REFERENCE
Term Source Name	GAZ	UO	OBI	ERO	ENVO
Term Source File	http://data.bioontology.org/ontologies/GAZ	http://data.bioontology.org/ontologies/UO	http://data.bioontology.org/ontologies/OBI	http://data.bioontology.org/ontologies/ERO	http://data.bioontology.org/ontologies/ENVO
Term Source Version	$Revision: 1.512 $	unknown	2014-08-18	2013-08-02	
Term Source Description	Gazetteer	Units of Measurement Ontology	Ontology for Biomedical Investigations	Eagle-I Research Resource Ontology	Environment Ontology
INVESTIGATION
Investigation Identifier
Investigation Title
Investigation Description
Investigation Submission Date
Investigation Public Release Date
INVESTIGATION PUBLICATIONS
Investigation PubMed ID
Investigation Publication DOI
Investigation Publication Author List
Investigation Publication Title
Investigation Publication Status
Investigation Publication Status Term Accession Number
Investigation Publication Status Term Source REF
INVESTIGATION CONTACTS
Investigation Person Last Name
Investigation Person Mid Initials
Investigation Person First Name
Investigation Person Address
Investigation Person Phone
Investigation Person Fax
Investigation Person Email
Investigation Person Affiliation
Investigation Person Roles
Investigation Person Roles Term Accession Number
Investigation Person Roles Term Source REF
STUDY
Study Identifier	10.1038/s41597-019-0044-3
Study Title	Harmonising topographic & remotely sensed datasets, a reference dataset for shoreline and beach change analysis
Study Submission Date	29/11/2018
Study Public Release Date	26/04/2019
Study Description	https://www.nature.com/articles/s41597-019-0044-3
Study File Name	s_Pollard702B_study.txt
Comment[Subject Keywords]	""
Comment[Manuscript Licence]	CC BY-4.0
Comment[Experimental Metadata Licence]	CC0
Comment[Supplementary Information File Name]
Comment[Supplementary Information File Type]
Comment[Supplementary Information File URL]
Comment[Data Repository]	PANGAEA;PANGAEA;PANGAEA;PANGAEA
Comment[Data Record Accession]	doi:10.1594/PANGAEA.896248;doi:10.1594/PANGAEA.896268;doi:10.1594/PANGAEA.896267;doi:10.1594/PANGAEA.896269
Comment[Data Record URI]	https://doi.org/10.1594/PANGAEA.896248;https://doi.org/10.1594/PANGAEA.896268;https://doi.org/10.1594/PANGAEA.896267;https://doi.org/10.1594/PANGAEA.896269
STUDY DESIGN DESCRIPTORS
Study Design Type	time series design	modeling and simulation objective
Study Design Type Term Accession Number	OBI:0500020	ERO:0100102
Study Design Type Term Source REF	OBI	ERO
STUDY PUBLICATIONS
Study PubMed ID
Study Publication DOI
Study Publication Author List
Study Publication Title
Study Publication Status
Study Publication Status Term Accession Number
Study Publication Status Term Source REF
STUDY FACTORS
Study Factor Name	shoreline position	beach elevation
Study Factor Type	position	elevation
Study Factor Type Term Accession Number	PATO:0000140	ENVO:00000176
Study Factor Type Term Source REF	ENVO	ENVO
STUDY ASSAYS
Study Assay Measurement Type	shoreline
Study Assay Measurement Type Term Accession Number	ENVO:00000486
Study Assay Measurement Type Term Source REF	ENVO
Study Assay Technology Type	computational modeling technique
Study Assay Technology Type Term Accession Number	ERO:0001251
Study Assay Technology Type Term Source REF	ERO
Study Assay Technology Platform	instrument;manufacturer
Study Assay File Name	a_Pollard702B_assay.txt
STUDY PROTOCOLS
Study Protocol Name	Data acquisition	Data transformation
Study Protocol Type	information acquisition	data transformation
Study Protocol Type Term Accession Number	OBI:0600013	OBI:0200000
Study Protocol Type Term Source REF	OBI	ERO
Study Protocol Description		
Study Protocol URI	""	""
Study Protocol Version		
Study Protocol Parameters Name	""	instrument;manufacturer
Study Protocol Parameters Name Term Accession Number	""	""
Study Protocol Parameters Name Term Source REF	""	""
Study Protocol Components Name	""	""
Study Protocol Components Type	""	""
Study Protocol Components Type Term Accession Number	""	""
Study Protocol Components Type Term Source REF	""	""
STUDY CONTACTS
Study Person Last Name	Pollard	Brooks	Spencer
Study Person First Name	James A.	Susan M.	Tom
Study Person Mid Initials
Study Person Email	jp646@cam.ac.uk	""	""
Study Person Phone
Study Person Fax
Study Person Address
Study Person Affiliation	Coastal Research Unit, Department of Geography, University of Cambridge, Downing Place, Cambridge, CB2 3EN, UK	Department of Geography, Birkbeck, University of London, Malet Street, London, WC1E 7HX, UK	Coastal Research Unit, Department of Geography, University of Cambridge, Downing Place, Cambridge, CB2 3EN, UK
Study Person Roles
Study Person Roles Term Accession Number
Study Person Roles Term Source REF
Comment[Study Person ORCID]	0000-0002-8108-4992	""	0000-0003-2610-6201
Comment[Funder]
Comment[FundRef ID]
Comment[Funder Term Source REF]
Comment[Grant Identifier]
